# Supplementary material for: Long-Term Culturing of FreeStyle 293-F Cells Affects Immunoglobulin G Glycome Composition
Source: Biomolecules. 2023 Aug 14;13(8):1245. doi: 10.3390/biom13081245 (PMC10452533; doi:10.3390/biom13081245)
Supplement: Supplementary file 1 [file biomolecules-13-01245-s001.zip]

Archive with 2 entries (2 files):
- biomolecules-2532766-Supplementary tables_v02.xlsx
- biomolecules-2532766-supplementary-figures-revised.pdf
